# Supplementary material for: Immune-related adverse event-myocarditis with marked ST-segment elevation requiring differentiation from COVID-19-induced myocarditis: a case report
Source: Eur Heart J Case Rep. 2024 Jul 24;8(8):ytae370. doi: 10.1093/ehjcr/ytae370 (PMC11317772; doi:10.1093/ehjcr/ytae370)
Supplement: ytae370_Supplementary_Data [file ytae370_supplementary_data.zip]

Archive with 3 entries (3 files):
- renamed_06537.mp4
- renamed_f77f9.mp4
- Video1C.mp4
